# Supplementary material for: Classification of Thyroid Peroxidase (TPO) Inhibitors Using Transfer Learning with SMILES Embeddings
Source: Chem Res Toxicol. 2026 Jun 2;39(6):1166–77. doi: 10.1021/acs.chemrestox.6c00058 (PMC13273809; doi:10.1021/acs.chemrestox.6c00058)
Supplement: Supplementary file 1 [file tx6c00058_si_001.xlsx]

## Sheet: Title
Title:
Classification of thyroid peroxidase (TPO) inhibitors using transfer learning with SMILES embeddings
Authors & Affiliations:
Geven Piir, Sulev Sild, Uko Maran
Institute of Chemistry, University of Tartu, Ravila 14a, Tartu 50411, Estonia.
Eliana Spilioti, Dimitra Nikolopoulou
Laboratory of Toxicological Control of Pesticides, Scientific Directorate of Pesticides’ Control and Phytopharmacy, Benaki Phytopathological Institute (BPI), 8 Stefanou Delta street, GR-145 61 Kifissia, Attica, Greece
Effrosyni Katsanou, Ingrid Langezaal
European Commission, Joint Research Centre (JRC), Via E. Fermi, 2749, TP126, I-21027 Ispra (VA), Italy
Supplementary Information
TableS1:	List of agrochemical substances with TPO experimental data considered by EFSA in endocrine disruption assessment
TableS2:	List of chemicals selected by a panel of topic experts together with EURL-ECVAM
TableS3:	DRAGON descriptors used for modelling, ordered by importance measure (mean decrease in accuracy)

## Sheet: TabS1
ID	CAS number	Active substance	SMILES	Validation set ID	Validation set TPO	Experimental TPO	Overall outcome of T modality	Reference	Model predicted TPO	Prediction probability
EFSA_2	23564-05-8	Thiophanate-methyl	COC(=O)NC(=S)NC1=CC=CC=C1NC(=S)NC(=O)OC	TC532	inhibitor	inhibitor	ED	https://www.efsa.europa.eu/en/efsajournal/pub/8569	inhibitor	0.843137
EFSA_3	413615-35-7	Benthiavalicarb	CC(C)C(NC(O)=O)C(=O)NC(C)C1=NC2C=CC(F)=CC=2S1			non-inhibitor	ED	https://www.efsa.europa.eu/en/efsajournal/pub/6833	non-inhibitor	0.705882
EFSA_4	1228284-64-7	Pydiflumetofen	CN1C=C(C(=O)N(OC)C(C)CC2C(Cl)=CC(Cl)=CC=2Cl)C(=N1)C(F)F			non-inhibitor	no ED	http://www.efsa.europa.eu/en/efsajournal/pub/5821 and https://www.efsa.europa.eu/en/efsajournal/pub/8559	non-inhibitor	0.627451
EFSA_5		Lenacil	O=C1C2CCCC2=NC(=O)N1C1CCCCC1			non-inhibitor	no ED	https://www.efsa.europa.eu/en/efsajournal/pub/8860	non-inhibitor	0.529412
EFSA_6	105512-06-9	Clodinafop-propargyl	CC(OC1C=CC(=CC=1)OC1N=CC(Cl)=CC=1F)C(=O)OCC#C			non-inhibitor	no ED	https://open.efsa.europa.eu/consultations/a0cTk000005sTARIA2	non-inhibitor	0.588235
EFSA_7	148-79-8	Thiabendazole	C1=NC(=CS1)C1NC2=CC=CC=C2N=1	TC18	non-inhibitor	non-inhibitor	ED	https://efsa.onlinelibrary.wiley.com/doi/full/10.2903/j.efsa.2022.7212	non-inhibitor	0.54902
EFSA_8	131341-86-1	Fludioxonil	N#CC1=CNC=C1C1C=CC=C2OC(F)(F)OC=12			non-inhibitor	no ED	https://www.efsa.europa.eu/en/efsajournal/pub/9047	inhibitor	0.568627
EFSA_9	189278-12-4	Proquinazid	CCCN1C(=O)C2C=C(I)C=CC=2N=C1OCCC			non-inhibitor	ED	https://open.efsa.europa.eu/consultations/a0cTk00000EAQB8IAP	inhibitor	0.607843

## Sheet: TabS2
ID	CAS number	Active substance	SMILES	Validation set ID	Validation set TPO	TPO-AUR	TPO-IODO	Model predicted TPO	Prediction probability
JRC_1	61-68-7	Mefenamic acid	CC1=C(C=CC=C1C)NC1=CC=CC=C1C(O)=O			non-inhibitor	inhibitor	non-inhibitor	0.54902
JRC_2	1763-23-1	PFOS	OS(=O)(=O)C(F)(F)C(F)(F)C(F)(F)C(F)(F)C(F)(F)C(F)(F)C(F)(F)C(F)(F)F	TC127	non-inhibitor	non-inhibitor	inhibitor	inhibitor	0.568627
JRC_3	118-79-6	2,4,6-Tribromophenol	OC1C(Br)=CC(Br)=CC=1Br			non-inhibitor	inhibitor	inhibitor	0.54902
JRC_4	211110-63-3	GC-1/Sobetirome	CC1C=C(C=C(C)C=1CC1=CC=C(O)C(=C1)C(C)C)OCC(O)=O			non-inhibitor	inhibitor	inhibitor	0.607843
JRC_5	33889-69-9	Silicristin	COC1=CC(=CC=C1O)C1OC2C(=CC(=CC=2O)C2OC3=CC(O)=CC(O)=C3C(=O)C2O)C1CO			inhibitor	inhibitor	inhibitor	0.705882
JRC_6	131-55-5	2,2',4,4'-Tetrahydroxybenzophenone	OC1C=C(O)C(=CC=1)C(=O)C1=CC=C(O)C=C1O	TC160	inhibitor	inhibitor	inhibitor	inhibitor	0.803922
JRC_7	79-94-7	3,3',5,5'-Tetrabromobisphenol A	CC(C)(C1=CC(Br)=C(O)C(Br)=C1)C1=CC(Br)=C(O)C(Br)=C1	TC963	inhibitor	inhibitor	inhibitor	inhibitor	0.705882
JRC_8	84-74-2	Dibutyl phthalate	CCCCOC(=O)C1=CC=CC=C1C(=O)OCCCC	TC733	non-inhibitor	non-inhibitor	non-inhibitor	non-inhibitor	0.941176
JRC_9	50-78-2	Aspirin	CC(=O)OC1=CC=CC=C1C(O)=O	TC997	non-inhibitor	non-inhibitor	non-inhibitor	non-inhibitor	0.882353
JRC_10	87-86-5	Pentachlorophenol	OC1C(Cl)=C(Cl)C(Cl)=C(Cl)C=1Cl			inhibitor	inhibitor	non-inhibitor	0.54902
JRC_11	3380-34-5	Triclosan	OC1=CC(Cl)=CC=C1OC1=CC=C(Cl)C=C1Cl			inhibitor	inhibitor	inhibitor	0.607843
JRC_12	69-53-4	Ampicillin	CC1(C)SC2C(NC(=O)C(N)C3C=CC=CC=3)C(=O)N2C1C(O)=O			non-inhibitor	inhibitor	non-inhibitor	0.509804
JRC_13	2782-91-4	N,N,N',N'-Tetramethyl thiourea (TMTU)	CN(C)C(=S)N(C)C	TC588	non-inhibitor	non-inhibitor	inhibitor	inhibitor	0.54902
JRC_14	15307-79-6	Diclofenac	OC(=O)CC1=CC=CC=C1NC1C(Cl)=CC=CC=1Cl	TC165	non-inhibitor	non-inhibitor	inhibitor	inhibitor	0.588235
JRC_15	58-28-6	Desipramin	CNCCCN1C2=CC=CC=C2CCC2=CC=CC=C12			inhibitor	inhibitor	inhibitor	0.529412
JRC_16	19774-82-4	Amiodarone	CCCCC1OC2=CC=CC=C2C=1C(=O)C1=CC(I)=C(OCCN(CC)CC)C(I)=C1	TC720	non-inhibitor	non-inhibitor	non-inhibitor	inhibitor	0.568627
JRC_17	446-72-0	Genistein	OC1C=C(O)C=C2OC=C(C(=O)C=12)C1C=CC(O)=CC=1			inhibitor	inhibitor	inhibitor	0.72549
JRC_18	552-94-3	Salsalate	OC(=O)C1=CC=CC=C1OC(=O)C1=CC=CC=C1O			non-inhibitor	inhibitor	inhibitor	0.529412
JRC_19	67-30-1	TETRAC	OC1C(I)=CC(=CC=1I)OC1=C(I)C=C(CC(O)=O)C=C1I	TC190	non-inhibitor	inhibitor	inhibitor	non-inhibitor	0.529412
JRC_20	65277-42-1	Ketoconazole	CC(=O)N1CCN(CC1)C1C=CC(=CC=1)OCC1COC(CN2C=NC=C2)(O1)C1=CC=C(Cl)C=C1Cl	TC1008	inhibitor	non-inhibitor	inhibitor	inhibitor	0.529412
JRC_21	4394-00-7	Niflumic acid	OC(=O)C1=CC=CN=C1NC1C=C(C=CC=1)C(F)(F)F			non-inhibitor	inhibitor	non-inhibitor	0.588235
JRC_22	284461-73-0	Sorafenib	CNC(=O)C1=CC(=CC=N1)OC1C=CC(=CC=1)NC(=O)NC1C=C(C(Cl)=CC=1)C(F)(F)F			non-inhibitor	inhibitor	inhibitor	0.647059
JRC_23	149-30-4	2-mercaptobenzothiazole	SC1=NC2=CC=CC=C2S1	TC37	inhibitor	inhibitor	inhibitor	inhibitor	0.960784
JRC_24	108-46-3	Resorcinol	OC1=CC(O)=CC=C1			inhibitor	inhibitor	inhibitor	0.72549
JRC_25	20283-92-5	Rosmarinic acid	OC(=O)C(CC1C=C(O)C(O)=CC=1)OC(=O)C=CC1C=C(O)C(O)=CC=1			inhibitor	inhibitor	inhibitor	0.705882
JRC_26	1981-58-4	Sulfamethazine Sodium Salt	CC1C=C(C)N=C(NS(=O)(=O)C2C=CC(N)=CC=2)N=1	TC410	inhibitor	Not tested	inhibitor	inhibitor	0.823529
JRC_27	480-41-1	Naringenin	OC1C=C2OC(CC(=O)C2=C(O)C=1)C1C=CC(O)=CC=1	TC151	inhibitor	Not tested	inhibitor	inhibitor	0.921569

## Sheet: TabS3
Descriptor ID	MeanDecreaseAccuracy
NdsN	0.00595609
Hy	0.0053079
F02.N.S.	0.00462309
H.050	0.00454778
GATS1p	0.00413746
C.026	0.00379642
nHDon	0.00370112
B02.N.S.	0.00360827
C.006	0.00307325
GATS1i	0.00295718
MATS1s	0.00267735
NssCH2	0.0026309
TPSA.Tot.	0.00250213
MATS1i	0.00243428
F03.C.S.	0.00224634
B03.C.S.	0.00222567
Mp	0.00219865
MATS1p	0.00215681
SssCH2	0.00213763
GATS1s	0.00210543
piPC08	0.00208631
piPC10	0.00200781
F03.C.N.	0.00200343
H.	0.00197603
N.069	0.00197533
N.074	0.00190965
Eig01_AEA.dm.	0.00188621
B01.N.N.	0.00186496
F05.C.S.	0.00185787
F04.C.S.	0.00184982
piPC09	0.0018142
Eta_beta_A	0.00176635
F06.C.S.	0.0017319
nS	0.00169457
SpDiam_AEA.dm.	0.00167802
MATS1m	0.00166624
B01.C.S.	0.00164558
SpMax_AEA.dm.	0.00163701
F01.C.S.	0.00160904
Eta_betaP_A	0.00159277
B06.C.S.	0.00158437
N.070	0.00156245
SpMin1_Bh.s.	0.00156058
PCR	0.00152725
SpPosA_B.m.	0.00149643
Eig06_AEA.dm.	0.00149525
DLS_04	0.00144843
F01.N.N.	0.00144378
PCD	0.00139352
SM1_Dz.m.	0.00133327
CATS2D_03_DL	0.00132076
SssNH	0.00131739
Eta_betaP	0.00130161
DLS_cons	0.00129099
Chi1_EA.dm.	0.00127172
Eta_F_A	0.00125234
nCb.	0.00124073
SdssC	0.00121235
B04.C.S.	0.00119887
AMW	0.00119273
SpMin5_Bh.s.	0.00116979
Chi0_EA.dm.	0.0011497
Eig04_AEA.dm.	0.00114796
Eta_L_A	0.0011464
nCsp3	0.00110378
AVS_B.m.	0.001083
SdO	0.00104383
nCbH	0.00102758
SM1_Dz.Z.	0.00101478
ChiA_B.s.	0.00100781
CATS2D_07_DL	0.000994208
ChiA_B.i.	0.00095994
CATS2D_02_DL	0.000941008
SpAD_EA.dm.	0.00093973
piID	0.000935594
SaaN	0.000935384
piPC06	0.000928391
piPC07	0.000920795
ChiA_B.m.	0.000906334
B05.C.S.	0.000832966
Eig05_AEA.dm.	0.000826182
SM02_EA.dm.	0.00081896
Eig07_AEA.dm.	0.000816019
SM06_EA.dm.	0.000809827
Eig01_EA.dm.	0.000795237
SM04_EA.dm.	0.000793613
SM12_EA.dm.	0.000790534
SM10_EA.dm.	0.000787294
SM08_EA.dm.	0.000784937
CATS2D_08_DL	0.000781055
IC1	0.000779229
SpDiam_EA.dm.	0.00077702
piPC05	0.000775397
Eig06_EA.bo.	0.000764417
GATS1e	0.000762863
SsssN	0.000756397
Eig06_AEA.bo.	0.000752881
IC0	0.000749108
Eig06_EA.ed.	0.000738258
nArNHR	0.000737911
nBnz	0.000722154
GATS2m	0.000719174
TPSA.NO.	0.000708389
SpMax_B.s.	0.000705487
X5Av	0.000702041
SpMax6_Bh.s.	0.000696028
SpMin4_Bh.s.	0.000695809
SM14_EA.dm.	0.00069205
SpMax_B.m.	0.000685851
SpDiam_EA.bo.	0.000685688
AVS_B.e.	0.000684055
SpMax_EA.dm.	0.000673075
SpMax_EA.bo.	0.000663041
Eig01_EA.bo.	0.000659722
SpDiam_B.s.	0.00065757
AAC	0.000648899
X5v	0.000648038
T.N..N.	0.000643286
SpMax8_Bh.s.	0.000641316
SM11_AEA.ri.	0.000640327
SpDiam_B.m.	0.000634026
SpPosA_B.i.	0.000633937
SpMax7_Bh.s.	0.000625385
SpDiam_B.e.	0.000624186
F04.C.N.	0.0006208
SpMax1_Bh.s.	0.00062021
SpDiam_B.i.	0.000619975
Eig05_AEA.ed.	0.00061819
ZM1V	0.000612177
SpMax3_Bh.m.	0.000608464
N.	0.000608208
SM15_EA.bo.	0.000607053
SM5_B.m.	0.000605831
SpMAD_EA.bo.	0.000604763
ATS4i	0.00060447
SM13_EA.dm.	0.000603512
Eta_F	0.000600063
C.041	0.000597288
J_Dz.i.	0.000592266
SpMin6_Bh.s.	0.0005903
X4Av	0.000585501
Ui	0.000580522
SM12_AEA.ri.	0.000580495
Eig03_AEA.dm.	0.000578908
SpMax_B.i.	0.000576908
ChiA_B.e.	0.000575512
nHM	0.00056619
SM13_AEA.ri.	0.000565883
nCar	0.000564126
CATS2D_04_DL	0.000563796
ATS4e	0.000561643
F04.C.O.	0.000560604
MAXDP	0.000557781
ATSC2s	0.000554255
SpMax1_Bh.i.	0.00055404
SpMin3_Bh.m.	0.000550948
ZM2MulPer	0.000550521
SM04_EA.bo.	0.000548977
CATS2D_00_DD	0.000546866
nCsp2	0.000543871
ZM1MulPer	0.000541736
SM15_AEA.ri.	0.000540642
Eig04_AEA.bo.	0.000537556
SpMax_B.e.	0.000536931
Eta_FL_A	0.000536709
ATSC5s	0.000534822
Eig02_EA.bo.	0.000534044
ZM1Per	0.000530357
SpMax2_Bh.p.	0.0005282
SM14_AEA.dm.	0.000526616
SM14_EA.bo.	0.000524738
C.044	0.00052345
NssNH	0.000519564
NsNH2	0.000518832
CATS2D_00_PP	0.000518687
Eig07_AEA.bo.	0.000517933
SpMAD_EA.ri.	0.000516976
X4v	0.000514351
ARR	0.000514282
Eig05_AEA.bo.	0.000513422
CATS2D_00_DP	0.000508646
Eig06_AEA.ed.	0.000506011
MAXDN	0.000504397
Eig02_AEA.dm.	0.000501723
SpMin3_Bh.s.	0.000501104
GATS1m	0.00050002
ATS7m	0.000498119
ATSC3m	0.000491781
J_Dz.e.	0.000489952
SpMin2_Bh.i.	0.000489833
SM10_EA.bo.	0.000488576
AVS_B.i.	0.0004864
ATSC1s	0.000483663
Eta_FL	0.000481124
NdO	0.000480611
MATS1e	0.000479768
ZM2V	0.000476875
SpMin4_Bh.e.	0.00047648
EE_B.s.	0.000476046
SM6_B.m.	0.000475978
Eig04_EA.ed.	0.000475282
SpMin4_Bh.m.	0.000474864
J_Dz.Z.	0.000474039
C.024	0.000472126
ATS3i	0.000469843
SpMax2_Bh.m.	0.000469546
SM15_EA.dm.	0.00046772
Eig02_EA.dm.	0.000466843
SpPosA_Dt	0.000465934
SM08_EA.bo.	0.00046521
SpMin3_Bh.i.	0.000461512
SM6_B.p.	0.000461344
SpMin3_Bh.e.	0.000458153
GGI6	0.00045799
SpMax3_Bh.p.	0.000457576
Eig05_EA.bo.	0.000456938
SpPosA_B.e.	0.000455293
SpMin4_Bh.p.	0.000452885
SpDiam_B.p.	0.000452699
F02.C.N.	0.000452285
SM13_EA.bo.	0.000452137
Eta_beta	0.000449562
SaasC	0.000449332
WiA_Dt	0.00044899
Uc	0.000446641
AVS_D.Dt	0.000440772
NaasC	0.000439693
F05.C.N.	0.000439403
CIC1	0.000434174
J_H2	0.00043408
O.058	0.000433601
J_B.p.	0.000431909
X5sol	0.000431877
GGI8	0.000431619
F07.C.S.	0.000428208
SpPosA_B.p.	0.000427457
J_A	0.000427206
SM11_EA.dm.	0.000426993
SM14_AEA.ri.	0.000426964
SM5_B.p.	0.000425523
ATSC4m	0.000425385
Eig07_EA.ed.	0.000425149
SpMaxA_Dt	0.000423484
SpMax2_Bh.i.	0.000422934
Eig03_EA.bo.	0.000422178
ZM2Per	0.000421756
Eig02_AEA.bo.	0.000421605
Eig06_EA	0.000421592
SM13_AEA.bo.	0.000420921
SpMin7_Bh.s.	0.000420687
SM15_AEA.dm.	0.000419972
SpMin5_Bh.m.	0.000419839
H_D.Dt	0.000419617
SpMin1_Bh.i.	0.000419483
SM09_EA.dm.	0.000419128
X3Av	0.000418519
SM06_EA.bo.	0.000417598
ATS5e	0.000416867
BIC1	0.000416735
SM02_AEA.ri.	0.000416591
SpMax1_Bh.m.	0.000416482
ATS5i	0.000416193
DBI	0.000415658
SM6_B.s.	0.000414354
SM1_B.s.	0.000413467
ATS6i	0.000413158
Eig05_EA.ed.	0.000409917
EE_D.Dt	0.000409165
SpMax4_Bh.e.	0.000408513
GATS4s	0.00040844
NaaN	0.00040729
ON1V	0.000406982
IDDE	0.000406561
J_X	0.000406529
O.	0.000405177
nBM	0.00040474
Eig02_EA.ri.	0.000404663
Eig04_EA.ri.	0.000404455
SIC1	0.000403383
nN	0.000403275
SpMAD_B.p.	0.000401268
SpMin6_Bh.e.	0.000400992
Eig03_EA.dm.	0.000399993
ATS2m	0.00039987
Eta_alpha_A	0.000398565
ZM1Mad	0.000397978
SpMin1_Bh.p.	0.000397879
MLOGP	0.000397057
SpMin6_Bh.m.	0.000395416
Eig04_EA.bo.	0.000392691
ATS6m	0.000390951
Chi_Dt	0.000390556
N.075	0.000390291
SpMax5_Bh.s.	0.000389022
ATSC1m	0.000388618
SpDiam_AEA.bo.	0.000388595
SpMax3_Bh.e.	0.000385406
SpMin6_Bh.p.	0.000384059
SM12_EA.bo.	0.000383588
C.	0.000381373
SaaCH	0.000381051
SM11_EA.bo.	0.000380792
piPC04	0.00038058
SM5_B.s.	0.000379598
Ho_D.Dt	0.000379399
TI2_L	0.00037846
Chi_Dz.Z.	0.000377905
SM4_B.s.	0.000377089
SpMax_B.p.	0.000376279
CIC0	0.000375943
D.Dtr05	0.000375654
ATS5s	0.000375357
SpMax4_Bh.s.	0.000374096
ATSC4e	0.000374043
Eig03_AEA.ri.	0.00037368
MPC09	0.000372797
Eig08_AEA.dm.	0.000370863
BLTA96	0.000369924
SpMax5_Bh.e.	0.00036986
SpMax4_Bh.p.	0.000369287
SpMax6_Bh.i.	0.000366803
Uindex	0.000366059
F02.N.O.	0.000365803
SM07_EA.dm.	0.000365391
Eig03_AEA.bo.	0.000364808
SpMAD_Dt	0.00036423
BLTD48	0.000363721
Eig04_AEA.ri.	0.00036372
SpMax6_Bh.e.	0.000362529
Mi	0.000361267
CATS2D_02_DA	0.000361095
SpMin5_Bh.p.	0.000360604
MPC08	0.000360295
SM14_AEA.bo.	0.000359659
SpMAD_EA.dm.	0.000358971
Eig06_AEA.ri.	0.000358817
EE_B.m.	0.000357378
SM09_EA.bo.	0.000357305
SM13_AEA.dm.	0.000356928
Eig05_EA	0.00035675
Eig08_AEA.bo.	0.000355155
J_D.Dt	0.000353265
ATSC1e	0.000350236
IC2	0.000349055
F02.C.S.	0.000348964
SM07_EA.bo.	0.000348088
Eig05_AEA.ri.	0.000348066
SM4_B.m.	0.00034794
J_D	0.000347784
GGI7	0.000347616
ZM2Kup	0.000347037
F05.C.O.	0.000346036
J_Dz.m.	0.000345094
MPC07	0.000344646
MATS2s	0.000344346
SpMAD_AEA.dm.	0.000343885
SpMin7_Bh.p.	0.000343389
F02.N.N.	0.000342847
Eig03_EA.ri.	0.000342614
MLOGP2	0.000342595
ATSC8s	0.000342407
Chi_Dz.m.	0.000342253
SpMin1_Bh.e.	0.000341892
VAR	0.000341091
Eig03_EA.ed.	0.00034045
Eig04_EA	0.000340349
SpMax5_Bh.p.	0.000340194
Eig07_AEA.ri.	0.000339927
ATS3s	0.000339434
SM6_D.Dt	0.000339378
BLI	0.000337454
ATS8m	0.00033613
SpMax1_Bh.e.	0.000336057
GGI4	0.000334865
F06.C.N.	0.00033437
SpMin2_Bh.e.	0.000333972
ATS3e	0.000333407
NdssC	0.000331613
ATSC6s	0.000331004
SpMAD_B.i.	0.000330958
SpMax3_Bh.i.	0.000329778
SM12_AEA.bo.	0.000329601
SpMax7_Bh.e.	0.000329102
ATSC2e	0.000328295
ATSC5m	0.00032655
SpMin4_Bh.i.	0.000326162
Eig09_AEA.dm.	0.000325461
ATSC4p	0.000324466
BLTF96	0.000323921
ATSC5e	0.00032316
SpMaxA_EA.bo.	0.000322884
DECC	0.000322758
ATS7s	0.00032274
Eta_epsi_A	0.000322603
Eig07_EA.bo.	0.000322455
SM5_D.Dt	0.000321733
AVS_B.p.	0.000319258
J_B.m.	0.000319084
SpMax2_Bh.e.	0.000318823
SpMin2_Bh.s.	0.000318778
SpMin3_Bh.p.	0.000318465
SpMAD_B.m.	0.000318233
SpAbs_B.s.	0.000318009
MATS2e	0.000317611
WiA_Dz.p.	0.000316329
SpAD_D.Dt	0.000315544
ATSC7s	0.000315498
ChiA_B.p.	0.000314745
Eig03_AEA.ed.	0.000313235
ATS3m	0.00031286
SpPosA_Dz.Z.	0.000312569
Eig08_AEA.ed.	0.000312292
SpMaxA_Dz.p.	0.000311455
SpMax4_Bh.i.	0.000310817
SM10_AEA.bo.	0.000310396
SpMax2_Bh.s.	0.000310295
HVcpx	0.000308651
SpMin1_Bh.m.	0.000308473
Eig09_AEA.bo.	0.000308327
PHI	0.000307773
Eig03_EA	0.000307164
WiA_D.Dt	0.00030678
SM05_EA.dm.	0.000306016
SpMAD_B.e.	0.000305042
Chi_Dz.e.	0.000303085
Ho_B.s.	0.000302914
Eig07_AEA.ed.	0.000302849
Psi_i_s	0.000302593
SpMin8_Bh.p.	0.000302433
ATSC5i	0.000302312
Eta_B	0.00030127
Xindex	0.000301059
SpMin6_Bh.i.	0.000300312
SpPosA_D.Dt	0.000299347
J_B.e.	0.00029896
Eta_C_A	0.000298871
SM13_EA.ri.	0.000297763
SM15_AEA.bo.	0.000297464
SpMax3_Bh.s.	0.000296925
SpMaxA_B.s.	0.000296144
ATSC7p	0.00029607
X1Av	0.000295997
Chi_Dz.i.	0.000295865
SpMax6_Bh.p.	0.000295379
SpMax8_Bh.m.	0.000294886
SpMAD_Dz.i.	0.000294734
Eig07_EA	0.000294733
ICR	0.000294612
Eig04_AEA.ed.	0.000294258
SpMax5_Bh.i.	0.000293197
Vindex	0.000292119
SpMaxA_EA.dm.	0.000291864
ATS7i	0.000291329
MPC10	0.000290945
ATS5m	0.000290761
S3K	0.000290395
ATSC2m	0.000290394
Chi_D.Dt	0.000288172
ATSC4s	0.000286723
SM3_B.s.	0.00028581
SM05_EA.ri.	0.000285019
WiA_Dz.Z.	0.000284557
J_B.i.	0.000284511
SM12_EA.ri.	0.000284419
SM11_AEA.dm.	0.000280643
SM3_B.m.	0.00028061
SpMax_D.Dt	0.000279828
X3v	0.000279649
SM11_AEA.bo.	0.000279443
Eig04_EA.dm.	0.000278938
SM05_EA.bo.	0.00027805
SpMin2_Bh.m.	0.000277124
SpDiam_D.Dt	0.000276771
MDDD	0.000274993
SpPosA_Dz.p.	0.000273416
ZM2Mad	0.00027312
GGI3	0.000272849
ATSC8e	0.000271877
SM04_AEA.ri.	0.000271784
ATSC6m	0.000271118
N.072	0.000270023
piPC03	0.000270014
S2K	0.000269541
SIC0	0.000269516
X4sol	0.00026901
GGI5	0.000268531
ATS6e	0.000267794
Eig02_AEA.ri.	0.000267529
WiA_Dz.i.	0.000266714
ATS4s	0.000266435
SpPosA_Dz.m.	0.000266366
SpMin5_Bh.i.	0.00026613
SM1_B.m.	0.000266075
X2Av	0.000265848
ATSC5p	0.00026584
SpMin5_Bh.e.	0.000265603
B02.N.O.	0.000265141
SM12_AEA.dm.	0.000264599
Eta_sh_p	0.000264576
IC4	0.000264062
F06.C.O.	0.000263785
SpMax6_Bh.m.	0.000263173
nDB	0.000262509
SM2_D.Dt	0.000262261
T.N..O.	0.000260575
Eig08_AEA.ri.	0.000260368
ATSC1p	0.000260005
GGI10	0.000259044
F03.C.O.	0.000258969
Yindex	0.000258705
BIC0	0.000258604
SpMax4_Bh.m.	0.000258314
SM3_D.Dt	0.000258177
ATS2i	0.000258019
SpMax5_Bh.m.	0.000257954
ATSC8p	0.000256629
Eig01_EA.ri.	0.000256605
SpMAD_Dz.e.	0.00025543
J_Dt	0.0002553
B07.C.S.	0.000255226
SM2_B.s.	0.000254783
CATS2D_06_DL	0.000254703
ATS7e	0.000254414
TIC3	0.000254298
SM14_EA.ri.	0.000254125
SpDiam_Dz.i.	0.000253009
SpDiam_Dz.p.	0.000252747
IC3	0.000251644
C.002	0.000251625
SpMax1_Bh.p.	0.000251451
SpMin7_Bh.i.	0.000250619
ATSC3s	0.000250613
GGI9	0.000250194
PW4	0.000250004
CATS2D_05_DL	0.000249529
SpDiam_AEA.ri.	0.000249464
MATS2i	0.000249427
WiA_Dz.e.	0.000249184
SM03_EA.dm.	0.000248714
MW	0.000248564
Eta_L	0.000248246
Eig10_AEA.dm.	0.000247913
WiA_Dz.m.	0.000247643
X5	0.000247354
ATSC7i	0.000246932
SM3_Dz.p.	0.00024689
SM02_AEA.dm.	0.000246641
SpMin8_Bh.s.	0.000246147
SpMAD_Dz.p.	0.000245185
Eta_C	0.000245048
IDE	0.00024459
SpMax8_Bh.e.	0.000244363
SpMin8_Bh.i.	0.000244092
Psi_i_A	0.000242812
SM1_Dz.e.	0.000242333
CATS2D_06_LL	0.000242172
SpDiam_H2	0.000242094
SM3_B.p.	0.00024192
SpMaxA_Dz.m.	0.000241853
SpMaxA_D	0.000241414
TPC	0.000241236
ATSC2p	0.000240888
H_Dt	0.000240212
H.051	0.000239401
NaaCH	0.000239392
ATSC7m	0.00023856
SM6_Dz.p.	0.000237752
ATSC3p	0.000237419
SpMAD_B.s.	0.000237404
GATS2p	0.000237211
PW2	0.00023671
TIE	0.000236566
ATSC6i	0.000236394
D.Dtr06	0.000236168
Eig06_EA.ri.	0.000235647
SpMaxA_D.Dt	0.000235411
SpMAD_EA.ed.	0.00023529
RBF	0.000235277
Eig08_EA.ed.	0.000235204
ATS8e	0.000235143
SpDiam_EA.ed.	0.000235045
SpPos_D.Dt	0.000234745
GATS5s	0.000234509
GATS5m	0.000234035
SM1_Dz.p.	0.000233812
SM4_B.p.	0.000233783
ZM1Kup	0.000233685
ATS2s	0.00023362
SpMin8_Bh.e.	0.000233399
ATS8i	0.000233359
F07.C.O.	0.000233262
Eig01_AEA.ri.	0.000232806
Chi0_EA.ed.	0.000232806
SpPosA_D	0.000232298
SpMax_AEA.bo.	0.000231775
SpPosA_Dz.i.	0.000231605
CIC2	0.000231531
CATS2D_02_AL	0.000231415
SM12_EA.ed.	0.000231335
Eig02_EA.ed.	0.000231237
SM05_AEA.bo.	0.000231206
ATSC6e	0.000231075
GATS7m	0.000231039
AVS_H2	0.000230476
Eig11_AEA.bo.	0.000230378
Chi_D	0.000230181
SM6_B.i.	0.000229621
SpMaxA_AEA.dm.	0.000228816
Eig10_AEA.bo.	0.000228578
HyWi_B.s.	0.00022821
F02.C.O.	0.000228106
ATS1s	0.000227874
SpMaxA_AEA.ed.	0.000227829
SM5_Dz.p.	0.000227225
Wap	0.000227185
ATSC3i	0.000226666
SpMAD_A	0.000226628
nCrs	0.000226169
SM4_D.Dt	0.000225915
CIC5	0.000225592
SIC5	0.000225552
SM10_EA.ri.	0.000225135
F02.O.O.	0.000224628
SM07_AEA.bo.	0.000223799
SpPos_Dz.p.	0.000223333
SpMin7_Bh.e.	0.000223099
SM15_EA.ri.	0.000222462
SpDiam_AEA.ed.	0.000222371
Chi_Dz.p.	0.000222117
DELS	0.000222067
GMTIV	0.000221676
SpMAD_Dz.Z.	0.000221644
H_Dz.m.	0.00022156
ATSC6p	0.000221487
GGI1	0.000221297
nO	0.000221022
SpMAD_D	0.000220309
Eig10_EA.ri.	0.000220192
SM1_Dz.i.	0.000219757
Eig01_AEA.bo.	0.000219571
ATSC4i	0.000218669
GATS6m	0.000218629
T.O..O.	0.000218369
X2v	0.000218291
VR2_L	0.000217995
ATS6p	0.000217823
SpMAD_D.Dt	0.000217695
Eta_betaS_A	0.000217509
Eig11_AEA.ri.	0.000216619
SM5_B.i.	0.000216527
JGI4	0.000216317
SM03_AEA.ri.	0.000216253
Eig07_EA.ri.	0.000215677
SpMax_L	0.000215562
EE_Dz.p.	0.000215266
LOC	0.000215163
SM2_B.m.	0.000214743
SpPosA_A	0.000214341
F08.C.N.	0.000214253
SM06_EA.ri.	0.000214129
Eig05_EA.ri.	0.000213599
SpDiam_A	0.000213456
SpMaxA_Dz.e.	0.000212959
SpMaxA_Dz.Z.	0.000212828
ATS4m	0.000212085
PW5	0.000211978
X0sol	0.000211795
XMOD	0.000211633
SpMaxA_EA.ed.	0.000211561
SpAD_Dz.p.	0.00021155
Eig01_EA	0.000211298
IC5	0.000211114
MPC06	0.000210648
MATS4s	0.000210583
Eig08_EA.bo.	0.000210285
SpDiam_Dt	0.000209781
SpMaxA_B.m.	0.000209744
Eig02_EA	0.000209731
SpPosA_Dz.e.	0.000209627
SpMax7_Bh.i.	0.000209559
HyWi_D.Dt	0.000209506
Eig12_EA	0.000209347
SPI	0.00020879
ATS6s	0.000208783
AVS_Dz.p.	0.000208408
HNar	0.000208115
Wi_D.Dt	0.000207437
SpDiam_Dz.e.	0.000207387
SM10_EA.ed.	0.000206916
ATSC8m	0.000206619
ATS8p	0.000206345
MWC09	0.000205997
TWC	0.000205916
SpMax_D	0.000205895
SpDiam_EA.ri.	0.00020544
MCD	0.000204607
SpMAD_Dz.m.	0.000204223
TIC0	0.000204222
TRS	0.000204169
Ho_Dz.p.	0.000203661
X3A	0.000203296
SpMAD_L	0.000203043
EE_B.p.	0.000202657
GNar	0.000202617
Eig09_AEA.ri.	0.000202317
ATSC2i	0.000202281
ATS8s	0.000202166
JGT	0.000202143
Eig09_EA.ed.	0.000201732
SM13_EA.ed.	0.000201509
GATS3m	0.000201187
SM4_Dz.Z.	0.000200692
SpMax_H2	0.000200624
X2sol	0.000200605
HyWi_Dz.p.	0.000200367
MATS2m	0.00020015
SM09_EA.ri.	0.000199364
nRCONHR	0.00019881
ChiA_D.Dt	0.000197962
ATS5p	0.000197815
X0Av	0.000197804
SIC4	0.000197684
H_Dz.p.	0.000197586
Eta_sh_y	0.000197566
CATS2D_04_AL	0.000197287
SpAD_B.m.	0.000197158
ATS1m	0.000196574
Eig11_EA.ed.	0.000196203
ON0V	0.000195923
SM4_B.i.	0.000195439
Eig01_AEA.ed.	0.000195287
MSD	0.00019516
SpAbs_B.m.	0.000194895
SpAD_B.s.	0.000194587
GATS6s	0.000193446
X2A	0.000193233
SpMax_Dz.p.	0.000193195
SpMaxA_Dz.i.	0.000193093
ATS7p	0.00019267
GATS3i	0.000192597
SpDiam_X	0.000192507
Eig10_EA.bo.	0.00019214
SM03_AEA.dm.	0.000192106
TIC1	0.000190966
Eig11_AEA.ed.	0.000190755
SpMax_EA	0.000190555
CATS2D_07_LL	0.000190102
CIC4	0.000190059
SM04_AEA.ed.	0.000190039
SpMax7_Bh.p.	0.000189902
SM08_AEA.bo.	0.000189624
SM13_AEA.ed.	0.000189452
SpMax7_Bh.m.	0.00018916
AECC	0.000188566
IAC	0.000188217
X0v	0.00018806
SM14_EA.ed.	0.000187311
SM11_EA.ri.	0.000187221
CATS2D_03_AL	0.000186771
J_B.s.	0.000186645
SpMax_AEA.ri.	0.000186097
SM1_B.p.	0.000185709
GATS2s	0.000185596
Ho_Dt	0.000185342
SM09_AEA.bo.	0.00018525
MWC10	0.000185016
SpMax_Dt	0.000184867
SpMax8_Bh.p.	0.000184649
SM2_Dz.p.	0.000183977
CATS2D_03_DA	0.000183878
ATS3p	0.000183227
F03.C.C.	0.000183022
SM07_EA.ri.	0.000182945
SM06_EA	0.000182864
SpDiam_Dz.m.	0.000182756
Chi1_EA.bo.	0.000182423
SM08_EA	0.000181985
GATS2e	0.000181311
Eig01_EA.ed.	0.000180972
ATS4p	0.000180921
CATS2D_09_DL	0.000180918
SpMax_EA.ed.	0.000179607
Chi1_EA.ed.	0.000179533
X0A	0.000179501
SM5_X	0.00017949
SRW10	0.000179361
nHAcc	0.000179306
MATS3i	0.000179236
Ho_X	0.00017901
X4A	0.000178843
SpPos_Dt	0.000178838
SM08_EA.ri.	0.00017848
Eig11_EA.ri.	0.000178469
nCs	0.000178461
SM4_Dt	0.000178295
nHet	0.000178247
SpAbs_Dz.p.	0.000178107
PW3	0.000178046
X4	0.000177803
AVS_Dt	0.000177435
MATS2p	0.000176949
GATS2i	0.000176869
SpDiam_L	0.000176612
GATS4e	0.000176221
SpMax_EA.ri.	0.000175961
H.047	0.00017594
ATSC3e	0.000175754
SpDiam_EA	0.000175631
C.040	0.000175543
ATSC1i	0.000175508
SIC3	0.000175496
SMTIV	0.000175275
JGI1	0.000175208
ATS1p	0.00017494
SM5_Dt	0.00017493
SM07_AEA.ed.	0.00017318
GATS5e	0.000172847
MATS3m	0.000172779
B02.N.N.	0.000172677
SM4_X	0.000172401
SM4_B.e.	0.000172395
piPC02	0.000172333
SM04_EA.ri.	0.000172293
H_Dz.Z.	0.000172117
ChiA_H2	0.000171991
SpMin7_Bh.m.	0.000171608
Eig12_AEA.bo.	0.000171423
SM6_B.e.	0.000170835
SM5_L	0.000170202
SpMax_A	0.000169974
GATS4i	0.000169877
SM10_AEA.ed.	0.000169726
SpPosA_B.s.	0.000169609
WiA_D	0.000169288
SpMAD_H2	0.000169249
SpAD_X	0.000168682
SM09_EA.ed.	0.000168528
Eig11_EA.bo.	0.000168308
SsCH3	0.00016822
EE_B.i.	0.000168014
DLS_05	0.000167892
nAB	0.000167822
SpMax_AEA.ed.	0.000167787
Eig09_EA.ri.	0.000167355
BIC5	0.000166078
SM3_Dt	0.000165936
Eig02_AEA.ed.	0.000165339
BIC2	0.000165214
SpMAD_AEA.ri.	0.000165097
SM06_AEA.bo.	0.000165008
F07.C.C.	0.000164235
Eig10_EA.ed.	0.000164117
SM11_AEA.ed.	0.000163952
X3sol	0.000163837
Ho_Dz.Z.	0.000163604
B02.C.S.	0.000163381
SpAD_EA.bo.	0.000163023
STN_L	0.000162931
CIC3	0.000162801
Eig13_EA	0.000162552
F08.C.O.	0.000162066
F07.C.N.	0.000161833
Eig12_EA.bo.	0.000161168
NssS	0.000161134
CATS2D_08_AL	0.000161034
CATS2D_05_LL	0.000160667
SM11_EA	0.00016047
SpPos_B.s.	0.00016039
J_Dz.p.	0.000160047
SM3_Dz.m.	0.000159812
CATS2D_09_AL	0.000159723
SpPosA_H2	0.000159583
C.043	0.000158781
Rperim	0.00015819
F05.C.C.	0.000158034
SpMAD_AEA.bo.	0.000157999
Eig09_EA	0.000157952
SM04_AEA.bo.	0.000157549
Eig13_AEA.ri.	0.000157518
Me	0.000156959
SpMaxA_EA.ri.	0.000156878
SM07_EA	0.000156875
ATS2p	0.000156597
IVDE	0.000156499
HyWi_B.m.	0.000156302
SM06_AEA.ri.	0.000155886
Ho_B.e.	0.000155838
TI1_L	0.000155507
SM05_AEA.ri.	0.000155402
SM10_AEA.dm.	0.000155235
SpPos_B.e.	0.000154912
MATS5e	0.000154798
MATS3s	0.000154545
SM14_EA	0.000153943
SpPos_B.m.	0.000153636
JGI3	0.000153278
Eig09_EA.bo.	0.000153243
SM2_Dz.e.	0.000152782
ECC	0.000152747
MATS6p	0.000152397
Eig15_EA.bo.	0.000152259
SssO	0.000151703
SM15_EA	0.000151581
ATS2e	0.000151401
SM09_AEA.ed.	0.000151348
SM07_EA.ed.	0.000151173
X1A	0.000150887
Eig10_AEA.ri.	0.000150852
C.028	0.000150485
Eig11_AEA.dm.	0.000150438
AVS_B.s.	0.00014976
SM3_Dz.i.	0.000149379
MATS3p	0.000149338
SM06_AEA.ed.	0.000149308
SpPosA_L	0.000149107
ATSC7e	0.000148935
SRW08	0.000148521
QW_L	0.000148037
MATS4p	0.000147914
HyWi_Dz.i.	0.00014735
Chi1_EA.ri.	0.000147312
SM6_X	0.000147087
GATS3s	0.000146953
S1K	0.000146818
GATS6e	0.000146746
MATS8p	0.000146205
S.107	0.000145934
SM5_B.e.	0.000145793
MPC05	0.000145692
CATS2D_05_AL	0.000145329
Ho_B.p.	0.000145283
Eig15_EA	0.000145183
MATS6e	0.000145036
Eig12_AEA.ed.	0.000144975
MATS7p	0.000144833
AVS_Dz.Z.	0.000144667
F06.C.C.	0.000144472
F01.C.N.	0.000144042
EE_Dz.m.	0.000143757
Wi_Dz.p.	0.000143507
SM6_H2	0.000143435
SM2_Dz.Z.	0.000143324
MWC05	0.000142726
Eig12_AEA.ri.	0.00014265
CATS2D_06_AL	0.000142561
CATS2D_01_LL	0.000142381
MWC08	0.000142289
SpPos_X	0.000142257
IDM	0.000141792
VvdwMG	0.000141786
F04.C.C.	0.000141689
TIC2	0.000141658
SM08_AEA.ed.	0.000141206
Eig08_EA.ri.	0.000140943
Eig13_AEA.dm.	0.000140403
SM08_EA.ed.	0.000139968
SM6_Dt	0.000139876
X3	0.000139695
SpMaxA_H2	0.000139667
HyWi_Dt	0.000138944
Eig14_AEA.dm.	0.000138864
F01.C.O.	0.000138824
GATS7i	0.000138794
ON0	0.000137784
GATS6i	0.000137779
SpPosLog_D.Dt	0.000137485
SM02_EA.ed.	0.000137415
F09.C.N.	0.000137371
SpAD_B.i.	0.000137313
nCconj	0.000137176
SM2_B.e.	0.000136846
SM3_B.e.	0.000136717
EE_H2	0.000136709
F10.C.C.	0.000136334
GATS5p	0.000134855
MPC04	0.000134528
SM05_EA	0.000134405
SM5_H2	0.000134352
MWC06	0.000134292
SM15_AEA.ed.	0.000133988
SM1_B.e.	0.000133687
SCBO	0.000133626
Eig09_AEA.ed.	0.000133505
F01.C.C.	0.000133416
C.025	0.000133309
SpMin8_Bh.m.	0.000132977
SpDiam_D	0.00013292
GATS3e	0.000132859
JGI2	0.000132565
Chi_B.e.	0.000132504
SM15_EA.ed.	0.000132443
H_Dz.e.	0.000132289
Wi_B.m.	0.000131705
SM03_EA.bo.	0.000131542
MATS7e	0.000131255
C.034	0.000130736
WiA_B.s.	0.000130498
Eig15_EA.ri.	0.000130347
F09.C.O.	0.000130156
Psi_i_1	0.000129955
GATS4p	0.000129695
CATS2D_08_LL	0.00012963
Eta_epsi	0.000129259
SRW09	0.000129024
Eig08_EA	0.000128996
SM12_EA	0.00012849
S0K	0.000128332
TIC4	0.0001283
SpMAD_EA	0.000128173
NsssN	0.00012789
N.068	0.000127381
Se	0.000127126
SM4_Dz.p.	0.000127071
GATS4m	0.000126955
HyWi_Dz.Z.	0.000126624
JGI9	0.000126297
SM03_EA.ri.	0.00012613
SpAD_AEA.dm.	0.000125881
NaaO	0.000125244
SpMax_Dz.i.	0.000125136
SM3_H2	0.000125129
SM03_AEA.bo.	0.000125081
SpMin2_Bh.p.	0.000124852
SM08_AEA.ri.	0.000124638
JGI6	0.000124326
Eig15_AEA.bo.	0.000124172
Wi_H2	0.000124133
SpAD_D	0.000123963
X1sol	0.000123908
Ho_Dz.m.	0.000123422
Wi_B.s.	0.000123377
SM12_AEA.ed.	0.000123329
Eig12_EA.ri.	0.00012327
BIC3	0.000123014
GATS6p	0.000122896
SpAD_B.e.	0.000122745
MATS5s	0.000122698
SpAD_EA	0.000122542
B02.O.O.	0.000122321
Vx	0.000122242
F09.C.C.	0.000121566
MWC07	0.000121327
SpPosLog_B.s.	0.000120846
SpPos_Dz.e.	0.000120807
SM4_Dz.e.	0.00012075
MATS4e	0.000120627
SpMax8_Bh.i.	0.000120394
CSI	0.000120282
SpAD_B.p.	0.00012023
Eta_B_A	0.000119391
CATS2D_05_DA	0.000119216
SM06_EA.ed.	0.000119104
SpAbs_Dz.i.	0.000119006
Chi0_AEA.dm.	0.000118872
TIC5	0.000118821
CATS2D_02_LL	0.000118788
SM07_AEA.ri.	0.000118552
VvdwZAZ	0.000118425
SM03_EA.ed.	0.000118205
SpAD_Dt	0.000118014
SM04_EA	0.000117924
SM13_EA	0.000117897
MATS5i	0.000117561
Eig10_AEA.ed.	0.000117327
RBN	0.000117244
SpMax_Dz.m.	0.000117199
SM04_AEA.dm.	0.000117199
EE_D	0.000117194
Eig13_EA.ri.	0.000117168
CATS2D_02_AA	0.00011693
HyWi_B.i.	0.000116708
SpAD_EA.ed.	0.00011645
CATS2D_05_AA	0.000116412
MATS6m	0.000116319
Eta_alpha	0.000116054
SpDiam_Dz.Z.	0.000115772
CATS2D_03_LL	0.000115516
nH	0.000114718
LLS_01	0.000114481
SM2_B.p.	0.000114213
SpAbs_Dz.Z.	0.000114106
SRW07	0.000113944
BIC4	0.000113885
GATS7p	0.00011388
SM11_EA.ed.	0.000113783
X1MulPer	0.00011355
MATS7m	0.000113535
ATS1e	0.000113257
SpAD_Dz.m.	0.000113168
MATS4i	0.000112322
SM02_EA.bo.	0.000111985
Eig13_EA.ed.	0.000111929
MATS8m	0.000111739
X5A	0.000111146
F02.C.C.	0.000111107
SM5_Dz.e.	0.000111106
ATS1i	0.000111027
SM02_EA.ri.	0.000110398
SpMAD_X	0.000110139
EE_L	0.000109977
SpPos_B.p.	0.000109964
SM09_EA	0.00010973
MATS4m	0.000109705
SpMaxA_AEA.bo.	0.0001093
X1Per	0.000109282
nArCONHR	0.00010897
SM4_L	0.000108915
SIC2	0.000108714
JGI5	0.00010861
Eig13_AEA.bo.	0.000108597
Eig12_AEA.dm.	0.000108322
SpMAD_AEA.ed.	0.0001083
AVS_X	0.000108104
BAC	0.000107909
CATS2D_01_AA	0.000107895
SpPos_Dz.i.	0.000107368
B02.C.O.	0.000107339
SM6_Dz.m.	0.00010717
SpMaxA_B.p.	0.000107059
Ho_A	0.000106898
Eig15_AEA.ed.	0.000106755
H_Dz.i.	0.000106423
SRW04	0.000106394
F04.O.S.	0.000106027
SM05_EA.ed.	0.000105895
Eig15_AEA.ri.	0.000105861
JGI7	0.000105814
SM10_EA	0.000105716
RDCHI	0.000105503
Eig14_EA.ri.	0.000105153
B04.O.S.	0.0001051
F08.C.C.	0.00010456
SM4_D	0.000104555
SpAD_L	0.000104515
AVS_Dz.m.	0.000104155
SpPos_A	0.000104024
SpAbs_Dz.e.	0.000103971
SM14_AEA.ed.	0.00010379
SpPos_B.i.	0.000103543
Ho_Dz.i.	0.00010264
Eig14_EA.ed.	0.000102613
Wi_B.p.	0.000102572
SM6_Dz.Z.	0.000102281
ChiA_Dt	0.000102215
X0	0.000102184
H.052	0.000101905
SM5_D	0.000101697
Dz	0.000101476
X1v	0.00010131
Eig14_EA	0.000101285
SM02_AEA.ed.	0.000101204
MATS8e	0.000101146
SM2_Dz.i.	0.00010108
Eig14_AEA.ri.	0.000100774
SM2_D	0.000100419
SM6_L	0.000100048
SpMax_Dz.e.	0.0001
SM05_AEA.dm.	9.98764e-05
MATS5m	9.96482e-05
Ho_B.m.	9.95355e-05
WiA_B.i.	9.95215e-05
B08.C.O.	9.94025e-05
SpPosLog_Dt	9.90336e-05
SpPosLog_X	9.86248e-05
SM03_AEA.ed.	9.85206e-05
Eig14_EA.bo.	9.83608e-05
SM05_AEA.ed.	9.81896e-05
SM2_Dz.m.	9.8183e-05
Eig15_AEA.dm.	9.80281e-05
Chi0_EA.ri.	9.78945e-05
Eig14_AEA.bo.	9.75916e-05
SM2_B.i.	9.75058e-05
X2	9.73169e-05
WiA_H2	9.72789e-05
Si	9.71483e-05
MWC04	9.70608e-05
Wi_B.i.	9.68067e-05
Eig13_EA.bo.	9.64307e-05
SpPosLog_Dz.p.	9.63875e-05
Chi1_AEA.ri.	9.63236e-05
CATS2D_07_AL	9.62929e-05
SpPosLog_B.p.	9.60197e-05
Chi1_AEA.ed.	9.59193e-05
CENT	9.58389e-05
SM2_Dt	9.58004e-05
SpMaxA_B.e.	9.53608e-05
MATS5p	9.53594e-05
Xt	9.53098e-05
SpAD_Dz.i.	9.52355e-05
NsOH	9.47685e-05
Eig15_EA.ed.	9.47389e-05
SpPosA_X	9.44913e-05
F03.N.S.	9.44835e-05
SNar	9.43524e-05
B03.N.S.	9.41594e-05
SM4_H2	9.40859e-05
ON1	9.37376e-05
AVS_Dz.i.	9.3371e-05
SM5_Dz.m.	9.33517e-05
SM6_D	9.30714e-05
Chi_B.p.	9.29631e-05
HyWi_Dz.e.	9.29098e-05
Eig10_EA	9.27296e-05
SM04_EA.ed.	9.27062e-05
MATS3e	9.2702e-05
HyWi_B.p.	9.22772e-05
MATS6s	9.21575e-05
SM02_AEA.bo.	9.16292e-05
GATS5i	9.14585e-05
MATS8i	9.11374e-05
GGI2	9.09975e-05
Chi_H2	9.0992e-05
F03.N.O.	9.08539e-05
SpPosLog_B.m.	9.08088e-05
B05.C.N.	9.07243e-05
SpPosLog_B.e.	9.04352e-05
Ho_L	9.0319e-05
MWC03	9.01061e-05
Chi1_AEA.dm.	9.00948e-05
SpMax_Dz.Z.	8.9894e-05
SM5_Dz.i.	8.9144e-05
Eig11_EA	8.86918e-05
F10.C.O.	8.82515e-05
HyWi_B.e.	8.81666e-05
Chi_X	8.80468e-05
B07.C.N.	8.78315e-05
JGI8	8.769e-05
Psi_e_A	8.75576e-05
EE_B.e.	8.71683e-05
SpMaxA_EA	8.70271e-05
CATS2D_04_LL	8.64814e-05
Wi_B.e.	8.6476e-05
nArCOOR	8.63728e-05
EE_Dz.e.	8.61061e-05
X1Kup	8.59074e-05
SRW06	8.57612e-05
Ho_D	8.55794e-05
HDcpx	8.50318e-05
SpPosLog_Dz.m.	8.4805e-05
EE_Dz.i.	8.46834e-05
SpMaxA_AEA.ri.	8.43917e-05
SM2_X	8.42062e-05
SM09_AEA.ri.	8.4129e-05
MATS8s	8.38562e-05
SpMaxA_B.i.	8.37212e-05
SpAD_EA.ri.	8.30449e-05
Chi1_EA	8.30098e-05
F08.C.S.	8.27472e-05
SpAD_A	8.25055e-05
SM4_Dz.i.	8.24969e-05
X1Mad	8.22259e-05
SpAD_Dz.e.	8.22243e-05
F05.N.Cl.	8.2215e-05
RCI	8.21932e-05
SpAbs_B.i.	8.21133e-05
SM3_Dz.Z.	8.19049e-05
HyWi_D	8.15357e-05
Wi_Dz.m.	8.14206e-05
CATS2D_03_AA	8.06108e-05
SsF	8.05426e-05
Eig12_EA.ed.	8.04465e-05
H_D	7.87641e-05
Wi_Dz.e.	7.87386e-05
SM6_Dz.e.	7.85858e-05
nX	7.8499e-05
B05.N.Cl.	7.81277e-05
B03.N.O.	7.80845e-05
N.071	7.80723e-05
SpMaxA_L	7.79541e-05
UNIP	7.77172e-05
MPC03	7.73748e-05
Wi_D	7.73094e-05
SM4_Dz.m.	7.70397e-05
C.029	7.6939e-05
GMTI	7.67667e-05
CATS2D_04_AA	7.66469e-05
SM3_B.i.	7.65987e-05
O.057	7.65879e-05
GATS3p	7.64746e-05
B10.C.O.	7.61739e-05
Eta_betaS	7.61709e-05
SpAD_AEA.ed.	7.60737e-05
SRW05	7.52002e-05
CID	7.51497e-05
WiA_B.m.	7.48332e-05
Ho_Dz.e.	7.47679e-05
SM3_Dz.e.	7.46492e-05
Wi_Dt	7.43297e-05
piPC01	7.4107e-05
MATS6i	7.3986e-05
SpPosLog_Dz.i.	7.39352e-05
Chi0_EA.bo.	7.39016e-05
SpPos_Dz.m.	7.35183e-05
X1	7.34607e-05
EE_Dz.Z.	7.34436e-05
Eig13_AEA.ed.	7.3374e-05
nC	7.31526e-05
IVDM	7.30396e-05
MATS7i	7.26559e-05
Chi0_AEA.ri.	7.24788e-05
Psi_e_0	7.21677e-05
HyWi_H2	7.17223e-05
MATS7s	7.16853e-05
Chi0_AEA.bo.	7.11437e-05
SpAD_AEA.ri.	7.09558e-05
SM5_Dz.Z.	7.06344e-05
nCIR	7.06311e-05
F07.C.Cl.	7.02132e-05
SpPosLog_B.i.	7.01858e-05
N.073	7.01666e-05
SM6_Dz.i.	7.00079e-05
nROH	6.99358e-05
B08.C.S.	6.93221e-05
Psi_i_0	6.90464e-05
AVS_D	6.90028e-05
NdsCH	6.89286e-05
SM08_AEA.dm.	6.86305e-05
Sp	6.86227e-05
SM09_AEA.dm.	6.86201e-05
SpPos_Dz.Z.	6.74142e-05
SM03_EA	6.74046e-05
SM3_D	6.73742e-05
SM06_AEA.dm.	6.70168e-05
SM2_L	6.65525e-05
nAT	6.64564e-05
CATS2D_09_LL	6.49703e-05
IDET	6.48332e-05
Qindex	6.46841e-05
nBT	6.44536e-05
EE_A	6.39577e-05
Ho_B.i.	6.38718e-05
Eig14_AEA.ed.	6.38168e-05
Chi_B.s.	6.33006e-05
F08.C.Cl.	6.30673e-05
SpAD_AEA.bo.	6.30611e-05
SpPos_D	6.28349e-05
F05.N.O.	6.27538e-05
SpAbs_Dz.m.	6.22611e-05
Wi_Dz.Z.	6.22527e-05
CATS2D_06_AA	6.21224e-05
C.033	6.18691e-05
LPRS	6.17933e-05
B03.N.N.	6.17544e-05
SpAD_Dz.Z.	6.12874e-05
SpPosLog_H2	6.11734e-05
NaaaC	6.08671e-05
nArX	6.03095e-05
SpPos_H2	6.02644e-05
Xu	6.0148e-05
WiA_B.e.	5.9984e-05
B05.C.O.	5.9637e-05
SpAbs_B.p.	5.91566e-05
O.060	5.91181e-05
F04.N.N.	5.90601e-05
nPyridines	5.90418e-05
Chi_B.i.	5.86416e-05
Chi0_AEA.ed.	5.85776e-05
SpPosLog_L	5.83234e-05
BBI	5.8204e-05
RFD	5.80539e-05
nR05	5.7846e-05
MWC02	5.75682e-05
F10.C.N.	5.74378e-05
Chi1_AEA.bo.	5.73363e-05
nCONN	5.70457e-05
Wi_Dz.i.	5.70025e-05
HyWi_X	5.69554e-05
nArCONR2	5.69539e-05
B03.C.O.	5.68492e-05
ChiA_Dz.e.	5.66778e-05
F03.N.N.	5.6612e-05
F06.O.O.	5.65867e-05
NsssCH	5.64999e-05
CATS2D_07_AA	5.64923e-05
NsCH3	5.62723e-05
SM2_H2	5.57068e-05
AVS_Dz.e.	5.56121e-05
C.027	5.52488e-05
NNRS	5.50631e-05
HyWi_Dz.m.	5.45918e-05
B06.C.N.	5.4553e-05
RDSQ	5.39377e-05
H_X	5.38406e-05
SM3_L	5.33578e-05
SpAbs_B.e.	5.29938e-05
B03.O.O.	5.28682e-05
Pol	5.28283e-05
nPyrazoles	5.24059e-05
SMTI	5.20953e-05
CATS2D_08_AA	5.15785e-05
SM10_AEA.ri.	5.15553e-05
C.031	5.0789e-05
ChiA_Dz.p.	5.07466e-05
SM07_AEA.dm.	5.06926e-05
nArOR	5.0662e-05
ChiA_Dz.i.	5.0451e-05
B06.C.O.	5.03457e-05
B09.C.F.	5.01502e-05
ISIZ	5.00064e-05
IDMT	4.99186e-05
H.049	4.96699e-05
DLS_03	4.95761e-05
F04.O.O.	4.91007e-05
Chi0_EA	4.90238e-05
D.Dtr09	4.86828e-05
F06.N.O.	4.86546e-05
F05.N.N.	4.70995e-05
B10.C.N.	4.69311e-05
LLS_02	4.65315e-05
NaasN	4.58289e-05
B07.C.O.	4.55151e-05
VR1_L	4.54847e-05
CATS2D_07_DA	4.52938e-05
H.046	4.49306e-05
nRSR	4.48293e-05
F05.C.F.	4.45203e-05
BID	4.41143e-05
NaaS	4.39696e-05
EE_X	4.3967e-05
nPyrimidines	4.33403e-05
WiA_B.p.	4.30988e-05
B09.C.Cl.	4.30835e-05
Ram	4.29632e-05
nCL	4.22743e-05
F09.C.Cl.	4.22403e-05
JGI10	4.22331e-05
B03.O.S.	4.19825e-05
nCrt	4.13093e-05
Rbrid	4.12852e-05
SpPosLog_D	4.09049e-05
F04.N.S.	4.04466e-05
C.003	3.98045e-05
F04.N.O.	3.97175e-05
B04.C.N.	3.96402e-05
NsCl	3.89327e-05
nThiazoles	3.87042e-05
nCt	3.847e-05
Chi_B.m.	3.81631e-05
nArNR2	3.80537e-05
B06.N.N.	3.7693e-05
B08.C.N.	3.75696e-05
Cl.089	3.69319e-05
SM02_EA	3.66923e-05
ZM2	3.66849e-05
nR10	3.66785e-05
nRNR2	3.66392e-05
SpAD_H2	3.65718e-05
F04.C.F.	3.65144e-05
VE2_L	3.6105e-05
C.005	3.59229e-05
B05.N.O.	3.57565e-05
F10.N.O.	3.57403e-05
IDDM	3.50348e-05
Ho_H2	3.50255e-05
nThiophenes	3.48845e-05
ZM1	3.46073e-05
SM1_B.i.	3.46e-05
B09.N.O.	3.40632e-05
PJI2	3.35741e-05
B07.O.O.	3.35466e-05
B04.C.O.	3.3537e-05
DLS_02	3.34642e-05
B05.N.S.	3.3438e-05
F07.C.F.	3.34272e-05
ChiA_Dz.Z.	3.34139e-05
B09.C.N.	3.30947e-05
nRCONR2	3.2947e-05
DLS_01	3.29264e-05
F05.N.S.	3.25374e-05
B09.N.N.	3.24806e-05
CATS2D_06_DA	3.19894e-05
nF	3.19633e-05
F05.O.O.	3.19298e-05
B10.C.Cl.	3.18844e-05
ChiA_Dz.m.	3.09674e-05
F07.N.O.	3.09416e-05
CATS2D_09_DA	3.09131e-05
F02.C.Cl.	3.0864e-05
B06.O.O.	3.02313e-05
SpMaxA_X	2.98392e-05
F03.C.Cl.	2.94875e-05
F08.C.F.	2.93446e-05
F02.C.F.	2.93272e-05
SpMaxA_A	2.88171e-05
F08.O.O.	2.87853e-05
C.008	2.83854e-05
F03.C.F.	2.83579e-05
F03.O.O.	2.78636e-05
B02.C.F.	2.78279e-05
B01.C.F.	2.7375e-05
NRS	2.66795e-05
B05.N.N.	2.6269e-05
B01.N.O.	2.56686e-05
F06.C.F.	2.56674e-05
CATS2D_09_AA	2.5661e-05
B04.N.S.	2.56346e-05
B08.C.Cl.	2.52014e-05
B08.O.O.	2.50345e-05
H.048	2.50102e-05
SpPosLog_Dz.e.	2.47219e-05
nCIC	2.47016e-05
SpPosLog_Dz.Z.	2.45973e-05
nCp	2.45669e-05
F05.O.S.	2.45646e-05
O.059	2.35887e-05
F03.O.S.	2.34778e-05
B05.C.F.	2.3189e-05
SpPosLog_A	2.30732e-05
B07.C.Cl.	2.30627e-05
NsF	2.29836e-05
B01.C.O.	2.28372e-05
Psi_i_t	2.25366e-05
B06.N.Cl.	2.24999e-05
B07.N.F.	2.23743e-05
B06.C.Cl.	2.2313e-05
NaaNH	2.19909e-05
B05.O.S.	2.19608e-05
F06.N.N.	2.19445e-05
NddssS	2.16142e-05
F10.C.S.	2.08929e-05
F09.C.S.	2.04521e-05
nR06	2.04385e-05
F01.O.S.	2.04209e-05
B03.C.Cl.	2.04114e-05
B04.O.O.	2.02456e-05
F09.O.O.	1.99586e-05
nTriazoles	1.94124e-05
O.056	1.93863e-05
F06.O.S.	1.93685e-05
B01.C.N.	1.89199e-05
C.011	1.88631e-05
B09.O.O.	1.88114e-05
CATS2D_04_DA	1.85639e-05
F01.N.O.	1.82994e-05
F.083	1.82746e-05
B01.C.Cl.	1.8236e-05
VR3_L	1.81444e-05
nFuranes	1.79385e-05
nTB	1.7887e-05
F06.N.Cl.	1.78614e-05
B04.N.F.	1.78165e-05
nSO2N	1.78035e-05
B05.O.Cl.	1.77674e-05
MWC01	1.73551e-05
F10.C.Cl.	1.72719e-05
B04.N.O.	1.67966e-05
B06.N.O.	1.67339e-05
F02.F.F.	1.65597e-05
nImidazoles	1.62963e-05
B05.O.O.	1.62911e-05
B09.C.C.	1.62261e-05
F01.C.F.	1.60764e-05
B10.C.F.	1.58225e-05
B07.N.N.	1.57878e-05
B08.C.F.	1.57476e-05
B03.C.N.	1.5617e-05
F06.C.Cl.	1.55199e-05
B03.C.F.	1.52699e-05
B08.N.O.	1.51203e-05
B08.N.N.	1.51179e-05
NssssC	1.41296e-05
B07.N.Cl.	1.40649e-05
F07.O.O.	1.36504e-05
B04.N.N.	1.36164e-05
CATS2D_03_DD	1.35807e-05
NtsC	1.30593e-05
nBO	1.30574e-05
B04.C.Cl.	1.30403e-05
CATS2D_08_DA	1.25691e-05
B01.O.S.	1.21319e-05
B07.N.S.	1.20571e-05
F04.C.Cl.	1.20103e-05
nSK	1.19945e-05
F01.C.Cl.	1.19105e-05
B09.C.O.	1.15178e-05
C.013	1.15155e-05
F04.N.Cl.	1.14884e-05
ChiA_X	1.14695e-05
NssO	1.1104e-05
MPC02	1.10645e-05
F08.N.N.	1.10084e-05
B05.C.Cl.	1.0964e-05
C.039	1.08521e-05
B02.C.Br.	1.04707e-05
B10.O.O.	9.96777e-06
B06.O.Cl.	9.95138e-06
B01.N.S.	9.93208e-06
B07.C.F.	9.86901e-06
B10.C.S.	9.49538e-06
B10.C.C.	9.4814e-06
F07.N.N.	9.45344e-06
B06.N.S.	9.4107e-06
B04.C.F.	9.37885e-06
F08.N.O.	8.92561e-06
B07.N.O.	8.80682e-06
F09.N.N.	8.38187e-06
nArCO	8.31236e-06
B09.N.F.	7.42167e-06
B06.N.F.	7.4032e-06
B04.C.Br.	7.33292e-06
B01.C.Br.	7.32185e-06
VE3_L	6.83391e-06
T.F..F.	6.78702e-06
F01.C.Br.	6.67415e-06
VE1_L	5.84155e-06
F01.N.S.	5.83819e-06
B08.N.Cl.	5.82739e-06
nCRX3	5.75874e-06
B06.C.F.	5.65167e-06
B07.O.S.	5.2622e-06
nBR	5.16598e-06
B06.O.S.	5.1436e-06
nR09	4.76946e-06
B09.C.S.	4.73972e-06
B06.C.C.	4.73502e-06
B08.C.C.	4.73501e-06
B03.N.Cl.	4.67544e-06
nRCOOR	4.16758e-06
MPC01	4.08737e-06
B10.N.O.	3.15666e-06
B02.C.N.	3.09402e-06
B02.F.F.	2.6145e-06
SpPos_L	2.58914e-06
B02.C.Cl.	2.11178e-06
B07.C.C.	2.09503e-06
Psi_e_0d	2.07992e-06
F.084	1.16256e-06
SRW02	1.0773e-06
S.110	1.06743e-06
F05.C.Cl.	5.94243e-07
F09.N.O.	-3.82501e-09
C.001	-5.27243e-07
B03.C.Br.	-1.51821e-06
F06.N.S.	-2.12523e-06
ChiA_D	-2.62276e-06
B05.N.F.	-3.65592e-06
NsBr	-4.25888e-06
B04.N.Cl.	-4.27734e-06
B08.N.F.	-7.8563e-06
nROR	-8.82097e-06
